# Supplementary material for: Store‐operated calcium entry mediates hyperalgesic responses during neuropathy
Source: FEBS Open Bio. 2023 Aug 28;13(11):2020–34. doi: 10.1002/2211-5463.13699 (PMC10626277; doi:10.1002/2211-5463.13699)
Supplement: Supplementary file 3 — Table S1. Relevant information about detected genes in different modules. [file FEB4-13-2020-s003.xlsx]

## Sheet: Sheet 1
ID	module
ENSRNOG00000000231	black
ENSRNOG00000000321	black
ENSRNOG00000000373	black
ENSRNOG00000000692	black
ENSRNOG00000000702	black
ENSRNOG00000000858	black
ENSRNOG00000000860	black
ENSRNOG00000000875	black
ENSRNOG00000000900	black
ENSRNOG00000001037	black
ENSRNOG00000001080	black
ENSRNOG00000001081	black
ENSRNOG00000001115	black
ENSRNOG00000001128	black
ENSRNOG00000001161	black
ENSRNOG00000001232	black
ENSRNOG00000001311	black
ENSRNOG00000001312	black
ENSRNOG00000001385	black
ENSRNOG00000001392	black
ENSRNOG00000001608	black
ENSRNOG00000001742	black
ENSRNOG00000001811	black
ENSRNOG00000001873	black
ENSRNOG00000001890	black
ENSRNOG00000001892	black
ENSRNOG00000001911	black
ENSRNOG00000001915	black
ENSRNOG00000002028	black
ENSRNOG00000002122	black
ENSRNOG00000002149	black
ENSRNOG00000002218	black
ENSRNOG00000002280	black
ENSRNOG00000002343	black
ENSRNOG00000002480	black
ENSRNOG00000002575	black
ENSRNOG00000002778	black
ENSRNOG00000003063	black
ENSRNOG00000003075	black
ENSRNOG00000003081	black
ENSRNOG00000003104	black
ENSRNOG00000003183	black
ENSRNOG00000003262	black
ENSRNOG00000003595	black
ENSRNOG00000003880	black
ENSRNOG00000003917	black
ENSRNOG00000003952	black
ENSRNOG00000003956	black
ENSRNOG00000003980	black
ENSRNOG00000004132	black
ENSRNOG00000004185	black
ENSRNOG00000004317	black
ENSRNOG00000004328	black
ENSRNOG00000004442	black
ENSRNOG00000004492	black
ENSRNOG00000004537	black
ENSRNOG00000004831	black
ENSRNOG00000004870	black
ENSRNOG00000005076	black
ENSRNOG00000005082	black
ENSRNOG00000005256	black
ENSRNOG00000005260	black
ENSRNOG00000005274	black
ENSRNOG00000005535	black
ENSRNOG00000005556	black
ENSRNOG00000005710	black
ENSRNOG00000005729	black
ENSRNOG00000005830	black
ENSRNOG00000005888	black
ENSRNOG00000005929	black
ENSRNOG00000005930	black
ENSRNOG00000005953	black
ENSRNOG00000006120	black
ENSRNOG00000006235	black
ENSRNOG00000006500	black
ENSRNOG00000006513	black
ENSRNOG00000006548	black
ENSRNOG00000006744	black
ENSRNOG00000006813	black
ENSRNOG00000006984	black
ENSRNOG00000007046	black
ENSRNOG00000007255	black
ENSRNOG00000007356	black
ENSRNOG00000007455	black
ENSRNOG00000007514	black
ENSRNOG00000007552	black
ENSRNOG00000007654	black
ENSRNOG00000007722	black
ENSRNOG00000007923	black
ENSRNOG00000008001	black
ENSRNOG00000008030	black
ENSRNOG00000008048	black
ENSRNOG00000008106	black
ENSRNOG00000008176	black
ENSRNOG00000008277	black
ENSRNOG00000008450	black
ENSRNOG00000008481	black
ENSRNOG00000008530	black
ENSRNOG00000008554	black
ENSRNOG00000008566	black
ENSRNOG00000008716	black
ENSRNOG00000008945	black
ENSRNOG00000008994	black
ENSRNOG00000008996	black
ENSRNOG00000009047	black
ENSRNOG00000009151	black
ENSRNOG00000009409	black
ENSRNOG00000009790	black
ENSRNOG00000009867	black
ENSRNOG00000009902	black
ENSRNOG00000009948	black
ENSRNOG00000009980	black
ENSRNOG00000009993	black
ENSRNOG00000010004	black
ENSRNOG00000010011	black
ENSRNOG00000010038	black
ENSRNOG00000010063	black
ENSRNOG00000010170	black
ENSRNOG00000010332	black
ENSRNOG00000010362	black
ENSRNOG00000010392	black
ENSRNOG00000010438	black
ENSRNOG00000010447	black
ENSRNOG00000010567	black
ENSRNOG00000010580	black
ENSRNOG00000010597	black
ENSRNOG00000010666	black
ENSRNOG00000010668	black
ENSRNOG00000010721	black
ENSRNOG00000010736	black
ENSRNOG00000010934	black
ENSRNOG00000011033	black
ENSRNOG00000011074	black
ENSRNOG00000011130	black
ENSRNOG00000011146	black
ENSRNOG00000011228	black
ENSRNOG00000011239	black
ENSRNOG00000011323	black
ENSRNOG00000011334	black
ENSRNOG00000011471	black
ENSRNOG00000011489	black
ENSRNOG00000011513	black
ENSRNOG00000011567	black
ENSRNOG00000011572	black
ENSRNOG00000011640	black
ENSRNOG00000011688	black
ENSRNOG00000011705	black
ENSRNOG00000011756	black
ENSRNOG00000012123	black
ENSRNOG00000012136	black
ENSRNOG00000012162	black
ENSRNOG00000012278	black
ENSRNOG00000012439	black
ENSRNOG00000012481	black
ENSRNOG00000012556	black
ENSRNOG00000012562	black
ENSRNOG00000012591	black
ENSRNOG00000012593	black
ENSRNOG00000012608	black
ENSRNOG00000012826	black
ENSRNOG00000012891	black
ENSRNOG00000012911	black
ENSRNOG00000012953	black
ENSRNOG00000012989	black
ENSRNOG00000013024	black
ENSRNOG00000013300	black
ENSRNOG00000013441	black
ENSRNOG00000013459	black
ENSRNOG00000013493	black
ENSRNOG00000013519	black
ENSRNOG00000013553	black
ENSRNOG00000013603	black
ENSRNOG00000013658	black
ENSRNOG00000013720	black
ENSRNOG00000013916	black
ENSRNOG00000013925	black
ENSRNOG00000013953	black
ENSRNOG00000013968	black
ENSRNOG00000014081	black
ENSRNOG00000014142	black
ENSRNOG00000014254	black
ENSRNOG00000014268	black
ENSRNOG00000014372	black
ENSRNOG00000014431	black
ENSRNOG00000014530	black
ENSRNOG00000014604	black
ENSRNOG00000014635	black
ENSRNOG00000014744	black
ENSRNOG00000014785	black
ENSRNOG00000014840	black
ENSRNOG00000014850	black
ENSRNOG00000014882	black
ENSRNOG00000015137	black
ENSRNOG00000015188	black
ENSRNOG00000015253	black
ENSRNOG00000015336	black
ENSRNOG00000015376	black
ENSRNOG00000015581	black
ENSRNOG00000015645	black
ENSRNOG00000015746	black
ENSRNOG00000016055	black
ENSRNOG00000016227	black
ENSRNOG00000016284	black
ENSRNOG00000016470	black
ENSRNOG00000016497	black
ENSRNOG00000016635	black
ENSRNOG00000016750	black
ENSRNOG00000016816	black
ENSRNOG00000016897	black
ENSRNOG00000016965	black
ENSRNOG00000017065	black
ENSRNOG00000017072	black
ENSRNOG00000017129	black
ENSRNOG00000017172	black
ENSRNOG00000017209	black
ENSRNOG00000017456	black
ENSRNOG00000017767	black
ENSRNOG00000017795	black
ENSRNOG00000017838	black
ENSRNOG00000017962	black
ENSRNOG00000017979	black
ENSRNOG00000017986	black
ENSRNOG00000017996	black
ENSRNOG00000018046	black
ENSRNOG00000018211	black
ENSRNOG00000018233	black
ENSRNOG00000018286	black
ENSRNOG00000018291	black
ENSRNOG00000018301	black
ENSRNOG00000018366	black
ENSRNOG00000018385	black
ENSRNOG00000018399	black
ENSRNOG00000018404	black
ENSRNOG00000018441	black
ENSRNOG00000018486	black
ENSRNOG00000018782	black
ENSRNOG00000018808	black
ENSRNOG00000018850	black
ENSRNOG00000018851	black
ENSRNOG00000018863	black
ENSRNOG00000019152	black
ENSRNOG00000019253	black
ENSRNOG00000019318	black
ENSRNOG00000019358	black
ENSRNOG00000019374	black
ENSRNOG00000019492	black
ENSRNOG00000019497	black
ENSRNOG00000019575	black
ENSRNOG00000019615	black
ENSRNOG00000019662	black
ENSRNOG00000019914	black
ENSRNOG00000019943	black
ENSRNOG00000019971	black
ENSRNOG00000020032	black
ENSRNOG00000020206	black
ENSRNOG00000020485	black
ENSRNOG00000020492	black
ENSRNOG00000020544	black
ENSRNOG00000020616	black
ENSRNOG00000020702	black
ENSRNOG00000020812	black
ENSRNOG00000020990	black
ENSRNOG00000021046	black
ENSRNOG00000021056	black
ENSRNOG00000021067	black
ENSRNOG00000021109	black
ENSRNOG00000021245	black
ENSRNOG00000021256	black
ENSRNOG00000021303	black
ENSRNOG00000021478	black
ENSRNOG00000021805	black
ENSRNOG00000021886	black
ENSRNOG00000021943	black
ENSRNOG00000022043	black
ENSRNOG00000022084	black
ENSRNOG00000022189	black
ENSRNOG00000022283	black
ENSRNOG00000022586	black
ENSRNOG00000022681	black
ENSRNOG00000022796	black
ENSRNOG00000022919	black
ENSRNOG00000023026	black
ENSRNOG00000023304	black
ENSRNOG00000023337	black
ENSRNOG00000023493	black
ENSRNOG00000023688	black
ENSRNOG00000024144	black
ENSRNOG00000024272	black
ENSRNOG00000024808	black
ENSRNOG00000024945	black
ENSRNOG00000025005	black
ENSRNOG00000025012	black
ENSRNOG00000025145	black
ENSRNOG00000025185	black
ENSRNOG00000025520	black
ENSRNOG00000025701	black
ENSRNOG00000025787	black
ENSRNOG00000025860	black
ENSRNOG00000026091	black
ENSRNOG00000026267	black
ENSRNOG00000026753	black
ENSRNOG00000026775	black
ENSRNOG00000026914	black
ENSRNOG00000027194	black
ENSRNOG00000027245	black
ENSRNOG00000027253	black
ENSRNOG00000027277	black
ENSRNOG00000027722	black
ENSRNOG00000027747	black
ENSRNOG00000027799	black
ENSRNOG00000028077	black
ENSRNOG00000028545	black
ENSRNOG00000028584	black
ENSRNOG00000029077	black
ENSRNOG00000029147	black
ENSRNOG00000029173	black
ENSRNOG00000029678	black
ENSRNOG00000029897	black
ENSRNOG00000029938	black
ENSRNOG00000030019	black
ENSRNOG00000030537	black
ENSRNOG00000030927	black
ENSRNOG00000031233	black
ENSRNOG00000031391	black
ENSRNOG00000031485	black
ENSRNOG00000031656	black
ENSRNOG00000031789	black
ENSRNOG00000032039	black
ENSRNOG00000032348	black
ENSRNOG00000032609	black
ENSRNOG00000032788	black
ENSRNOG00000032798	black
ENSRNOG00000032919	black
ENSRNOG00000032994	black
ENSRNOG00000033389	black
ENSRNOG00000033625	black
ENSRNOG00000033837	black
ENSRNOG00000033932	black
ENSRNOG00000034161	black
ENSRNOG00000035569	black
ENSRNOG00000035625	black
ENSRNOG00000036649	black
ENSRNOG00000036658	black
ENSRNOG00000036859	black
ENSRNOG00000037199	black
ENSRNOG00000037217	black
ENSRNOG00000037220	black
ENSRNOG00000037360	black
ENSRNOG00000037687	black
ENSRNOG00000037688	black
ENSRNOG00000038297	black
ENSRNOG00000038951	black
ENSRNOG00000039086	black
ENSRNOG00000039214	black
ENSRNOG00000039357	black
ENSRNOG00000039749	black
ENSRNOG00000039856	black
ENSRNOG00000042427	black
ENSRNOG00000042729	black
ENSRNOG00000042776	black
ENSRNOG00000042971	black
ENSRNOG00000043033	black
ENSRNOG00000043324	black
ENSRNOG00000043439	black
ENSRNOG00000043451	black
ENSRNOG00000043480	black
ENSRNOG00000045926	black
ENSRNOG00000046133	black
ENSRNOG00000046502	black
ENSRNOG00000046734	black
ENSRNOG00000046863	black
ENSRNOG00000046897	black
ENSRNOG00000046959	black
ENSRNOG00000047143	black
ENSRNOG00000047627	black
ENSRNOG00000048116	black
ENSRNOG00000048129	black
ENSRNOG00000048297	black
ENSRNOG00000048472	black
ENSRNOG00000048562	black
ENSRNOG00000048712	black
ENSRNOG00000048751	black
ENSRNOG00000048838	black
ENSRNOG00000048897	black
ENSRNOG00000048981	black
ENSRNOG00000049198	black
ENSRNOG00000049403	black
ENSRNOG00000049481	black
ENSRNOG00000049700	black
ENSRNOG00000049757	black
ENSRNOG00000049921	black
ENSRNOG00000050240	black
ENSRNOG00000050253	black
ENSRNOG00000050277	black
ENSRNOG00000050396	black
ENSRNOG00000050570	black
ENSRNOG00000051056	black
ENSRNOG00000051341	black
ENSRNOG00000051384	black
ENSRNOG00000051495	black
ENSRNOG00000051624	black
ENSRNOG00000051816	black
ENSRNOG00000051860	black
ENSRNOG00000052395	black
ENSRNOG00000052482	black
ENSRNOG00000052802	black
ENSRNOG00000052880	black
ENSRNOG00000053232	black
ENSRNOG00000053248	black
ENSRNOG00000053347	black
ENSRNOG00000053400	black
ENSRNOG00000053404	black
ENSRNOG00000053634	black
ENSRNOG00000053640	black
ENSRNOG00000053687	black
ENSRNOG00000053735	black
ENSRNOG00000053752	black
ENSRNOG00000054272	black
ENSRNOG00000054277	black
ENSRNOG00000054286	black
ENSRNOG00000054301	black
ENSRNOG00000054314	black
ENSRNOG00000054539	black
ENSRNOG00000054689	black
ENSRNOG00000054854	black
ENSRNOG00000054863	black
ENSRNOG00000055079	black
ENSRNOG00000055192	black
ENSRNOG00000055572	black
ENSRNOG00000055586	black
ENSRNOG00000055675	black
ENSRNOG00000055753	black
ENSRNOG00000055925	black
ENSRNOG00000056013	black
ENSRNOG00000056336	black
ENSRNOG00000056434	black
ENSRNOG00000056580	black
ENSRNOG00000056722	black
ENSRNOG00000056907	black
ENSRNOG00000057066	black
ENSRNOG00000057194	black
ENSRNOG00000057339	black
ENSRNOG00000057367	black
ENSRNOG00000057630	black
ENSRNOG00000058006	black
ENSRNOG00000058425	black
ENSRNOG00000058434	black
ENSRNOG00000058497	black
ENSRNOG00000058568	black
ENSRNOG00000058825	black
ENSRNOG00000058896	black
ENSRNOG00000059160	black
ENSRNOG00000059401	black
ENSRNOG00000059608	black
ENSRNOG00000059683	black
ENSRNOG00000059834	black
ENSRNOG00000060388	black
ENSRNOG00000060678	black
ENSRNOG00000060849	black
ENSRNOG00000061408	black
ENSRNOG00000061881	black
ENSRNOG00000062038	black
ENSRNOG00000062052	black
ENSRNOG00000062141	black
ENSRNOG00000062205	black
ENSRNOG00000062252	black
ENSRNOG00000000044	blue
ENSRNOG00000000047	blue
ENSRNOG00000000060	blue
ENSRNOG00000000096	blue
ENSRNOG00000000166	blue
ENSRNOG00000000177	blue
ENSRNOG00000000221	blue
ENSRNOG00000000236	blue
ENSRNOG00000000248	blue
ENSRNOG00000000275	blue
ENSRNOG00000000302	blue
ENSRNOG00000000395	blue
ENSRNOG00000000417	blue
ENSRNOG00000000418	blue
ENSRNOG00000000433	blue
ENSRNOG00000000437	blue
ENSRNOG00000000440	blue
ENSRNOG00000000480	blue
ENSRNOG00000000487	blue
ENSRNOG00000000511	blue
ENSRNOG00000000520	blue
ENSRNOG00000000565	blue
ENSRNOG00000000576	blue
ENSRNOG00000000609	blue
ENSRNOG00000000633	blue
ENSRNOG00000000641	blue
ENSRNOG00000000697	blue
ENSRNOG00000000767	blue
ENSRNOG00000000779	blue
ENSRNOG00000000812	blue
ENSRNOG00000000826	blue
ENSRNOG00000000833	blue
ENSRNOG00000000840	blue
ENSRNOG00000000847	blue
ENSRNOG00000000851	blue
ENSRNOG00000000852	blue
ENSRNOG00000000854	blue
ENSRNOG00000000867	blue
ENSRNOG00000000869	blue
ENSRNOG00000000885	blue
ENSRNOG00000000888	blue
ENSRNOG00000000893	blue
ENSRNOG00000000902	blue
ENSRNOG00000000903	blue
ENSRNOG00000000961	blue
ENSRNOG00000000962	blue
ENSRNOG00000000974	blue
ENSRNOG00000000975	blue
ENSRNOG00000000986	blue
ENSRNOG00000000990	blue
ENSRNOG00000001004	blue
ENSRNOG00000001033	blue
ENSRNOG00000001034	blue
ENSRNOG00000001053	blue
ENSRNOG00000001057	blue
ENSRNOG00000001068	blue
ENSRNOG00000001124	blue
ENSRNOG00000001169	blue
ENSRNOG00000001171	blue
ENSRNOG00000001191	blue
ENSRNOG00000001201	blue
ENSRNOG00000001205	blue
ENSRNOG00000001210	blue
ENSRNOG00000001219	blue
ENSRNOG00000001235	blue
ENSRNOG00000001237	blue
ENSRNOG00000001238	blue
ENSRNOG00000001245	blue
ENSRNOG00000001252	blue
ENSRNOG00000001256	blue
ENSRNOG00000001271	blue
ENSRNOG00000001276	blue
ENSRNOG00000001289	blue
ENSRNOG00000001355	blue
ENSRNOG00000001376	blue
ENSRNOG00000001391	blue
ENSRNOG00000001396	blue
ENSRNOG00000001402	blue
ENSRNOG00000001407	blue
ENSRNOG00000001426	blue
ENSRNOG00000001439	blue
ENSRNOG00000001440	blue
ENSRNOG00000001449	blue
ENSRNOG00000001450	blue
ENSRNOG00000001457	blue
ENSRNOG00000001494	blue
ENSRNOG00000001575	blue
ENSRNOG00000001584	blue
ENSRNOG00000001687	blue
ENSRNOG00000001710	blue
ENSRNOG00000001712	blue
ENSRNOG00000001738	blue
ENSRNOG00000001754	blue
ENSRNOG00000001769	blue
ENSRNOG00000001795	blue
ENSRNOG00000001807	blue
ENSRNOG00000001847	blue
ENSRNOG00000001849	blue
ENSRNOG00000001851	blue
ENSRNOG00000001852	blue
ENSRNOG00000001870	blue
ENSRNOG00000001874	blue
ENSRNOG00000001877	blue
ENSRNOG00000001878	blue
ENSRNOG00000001884	blue
ENSRNOG00000001885	blue
ENSRNOG00000001931	blue
ENSRNOG00000001960	blue
ENSRNOG00000002035	blue
ENSRNOG00000002041	blue
ENSRNOG00000002097	blue
ENSRNOG00000002117	blue
ENSRNOG00000002182	blue
ENSRNOG00000002240	blue
ENSRNOG00000002265	blue
ENSRNOG00000002267	blue
ENSRNOG00000002275	blue
ENSRNOG00000002339	blue
ENSRNOG00000002349	blue
ENSRNOG00000002419	blue
ENSRNOG00000002452	blue
ENSRNOG00000002469	blue
ENSRNOG00000002488	blue
ENSRNOG00000002506	blue
ENSRNOG00000002542	blue
ENSRNOG00000002546	blue
ENSRNOG00000002579	blue
ENSRNOG00000002627	blue
ENSRNOG00000002630	blue
ENSRNOG00000002662	blue
ENSRNOG00000002669	blue
ENSRNOG00000002714	blue
ENSRNOG00000002721	blue
ENSRNOG00000002782	blue
ENSRNOG00000002795	blue
ENSRNOG00000002852	blue
ENSRNOG00000002855	blue
ENSRNOG00000002864	blue
ENSRNOG00000002926	blue
ENSRNOG00000002953	blue
ENSRNOG00000002975	blue
ENSRNOG00000002989	blue
ENSRNOG00000003019	blue
ENSRNOG00000003041	blue
ENSRNOG00000003042	blue
ENSRNOG00000003049	blue
ENSRNOG00000003050	blue
ENSRNOG00000003052	blue
ENSRNOG00000003125	blue
ENSRNOG00000003129	blue
ENSRNOG00000003139	blue
ENSRNOG00000003174	blue
ENSRNOG00000003207	blue
ENSRNOG00000003215	blue
ENSRNOG00000003256	blue
ENSRNOG00000003260	blue
ENSRNOG00000003266	blue
ENSRNOG00000003307	blue
ENSRNOG00000003336	blue
ENSRNOG00000003386	blue
ENSRNOG00000003400	blue
ENSRNOG00000003464	blue
ENSRNOG00000003469	blue
ENSRNOG00000003538	blue
ENSRNOG00000003542	blue
ENSRNOG00000003549	blue
ENSRNOG00000003562	blue
ENSRNOG00000003583	blue
ENSRNOG00000003597	blue
ENSRNOG00000003603	blue
ENSRNOG00000003634	blue
ENSRNOG00000003674	blue
ENSRNOG00000003691	blue
ENSRNOG00000003704	blue
ENSRNOG00000003706	blue
ENSRNOG00000003712	blue
ENSRNOG00000003747	blue
ENSRNOG00000003831	blue
ENSRNOG00000003846	blue
ENSRNOG00000003855	blue
ENSRNOG00000003879	blue
ENSRNOG00000003915	blue
ENSRNOG00000003967	blue
ENSRNOG00000004032	blue
ENSRNOG00000004059	blue
ENSRNOG00000004089	blue
ENSRNOG00000004099	blue
ENSRNOG00000004146	blue
ENSRNOG00000004155	blue
ENSRNOG00000004159	blue
ENSRNOG00000004169	blue
ENSRNOG00000004172	blue
ENSRNOG00000004212	blue
ENSRNOG00000004234	blue
ENSRNOG00000004276	blue
ENSRNOG00000004279	blue
ENSRNOG00000004282	blue
ENSRNOG00000004283	blue
ENSRNOG00000004301	blue
ENSRNOG00000004312	blue
ENSRNOG00000004319	blue
ENSRNOG00000004346	blue
ENSRNOG00000004360	blue
ENSRNOG00000004403	blue
ENSRNOG00000004414	blue
ENSRNOG00000004417	blue
ENSRNOG00000004424	blue
ENSRNOG00000004448	blue
ENSRNOG00000004509	blue
ENSRNOG00000004518	blue
ENSRNOG00000004556	blue
ENSRNOG00000004574	blue
ENSRNOG00000004595	blue
ENSRNOG00000004613	blue
ENSRNOG00000004629	blue
ENSRNOG00000004666	blue
ENSRNOG00000004685	blue
ENSRNOG00000004693	blue
ENSRNOG00000004700	blue
ENSRNOG00000004711	blue
ENSRNOG00000004737	blue
ENSRNOG00000004775	blue
ENSRNOG00000004794	blue
ENSRNOG00000004807	blue
ENSRNOG00000004819	blue
ENSRNOG00000004839	blue
ENSRNOG00000004842	blue
ENSRNOG00000004861	blue
ENSRNOG00000004863	blue
ENSRNOG00000004973	blue
ENSRNOG00000004998	blue
ENSRNOG00000005012	blue
ENSRNOG00000005024	blue
ENSRNOG00000005031	blue
ENSRNOG00000005038	blue
ENSRNOG00000005058	blue
ENSRNOG00000005116	blue
ENSRNOG00000005184	blue
ENSRNOG00000005185	blue
ENSRNOG00000005193	blue
ENSRNOG00000005215	blue
ENSRNOG00000005218	blue
ENSRNOG00000005243	blue
ENSRNOG00000005290	blue
ENSRNOG00000005326	blue
ENSRNOG00000005330	blue
ENSRNOG00000005333	blue
ENSRNOG00000005342	blue
ENSRNOG00000005347	blue
ENSRNOG00000005348	blue
ENSRNOG00000005374	blue
ENSRNOG00000005402	blue
ENSRNOG00000005424	blue
ENSRNOG00000005492	blue
ENSRNOG00000005509	blue
ENSRNOG00000005551	blue
ENSRNOG00000005576	blue
ENSRNOG00000005589	blue
ENSRNOG00000005600	blue
ENSRNOG00000005602	blue
ENSRNOG00000005609	blue
ENSRNOG00000005634	blue
ENSRNOG00000005686	blue
ENSRNOG00000005719	blue
ENSRNOG00000005796	blue
ENSRNOG00000005861	blue
ENSRNOG00000005879	blue
ENSRNOG00000005890	blue
ENSRNOG00000005923	blue
ENSRNOG00000005936	blue
ENSRNOG00000006048	blue
ENSRNOG00000006049	blue
ENSRNOG00000006050	blue
ENSRNOG00000006051	blue
ENSRNOG00000006068	blue
ENSRNOG00000006075	blue
ENSRNOG00000006077	blue
ENSRNOG00000006204	blue
ENSRNOG00000006217	blue
ENSRNOG00000006285	blue
ENSRNOG00000006331	blue
ENSRNOG00000006340	blue
ENSRNOG00000006364	blue
ENSRNOG00000006393	blue
ENSRNOG00000006394	blue
ENSRNOG00000006435	blue
ENSRNOG00000006466	blue
ENSRNOG00000006470	blue
ENSRNOG00000006494	blue
ENSRNOG00000006505	blue
ENSRNOG00000006532	blue
ENSRNOG00000006542	blue
ENSRNOG00000006587	blue
ENSRNOG00000006604	blue
ENSRNOG00000006747	blue
ENSRNOG00000006749	blue
ENSRNOG00000006756	blue
ENSRNOG00000006762	blue
ENSRNOG00000006763	blue
ENSRNOG00000006770	blue
ENSRNOG00000006814	blue
ENSRNOG00000006859	blue
ENSRNOG00000006878	blue
ENSRNOG00000006924	blue
ENSRNOG00000006949	blue
ENSRNOG00000007029	blue
ENSRNOG00000007043	blue
ENSRNOG00000007117	blue
ENSRNOG00000007126	blue
ENSRNOG00000007141	blue
ENSRNOG00000007280	blue
ENSRNOG00000007290	blue
ENSRNOG00000007291	blue
ENSRNOG00000007336	blue
ENSRNOG00000007351	blue
ENSRNOG00000007391	blue
ENSRNOG00000007404	blue
ENSRNOG00000007405	blue
ENSRNOG00000007427	blue
ENSRNOG00000007442	blue
ENSRNOG00000007454	blue
ENSRNOG00000007568	blue
ENSRNOG00000007574	blue
ENSRNOG00000007587	blue
ENSRNOG00000007613	blue
ENSRNOG00000007650	blue
ENSRNOG00000007671	blue
ENSRNOG00000007681	blue
ENSRNOG00000007684	blue
ENSRNOG00000007707	blue
ENSRNOG00000007732	blue
ENSRNOG00000007738	blue
ENSRNOG00000007769	blue
ENSRNOG00000007799	blue
ENSRNOG00000007801	blue
ENSRNOG00000007817	blue
ENSRNOG00000007837	blue
ENSRNOG00000007850	blue
ENSRNOG00000007884	blue
ENSRNOG00000007900	blue
ENSRNOG00000007901	blue
ENSRNOG00000007916	blue
ENSRNOG00000007920	blue
ENSRNOG00000007934	blue
ENSRNOG00000007982	blue
ENSRNOG00000007998	blue
ENSRNOG00000008034	blue
ENSRNOG00000008037	blue
ENSRNOG00000008049	blue
ENSRNOG00000008052	blue
ENSRNOG00000008058	blue
ENSRNOG00000008081	blue
ENSRNOG00000008082	blue
ENSRNOG00000008140	blue
ENSRNOG00000008146	blue
ENSRNOG00000008157	blue
ENSRNOG00000008177	blue
ENSRNOG00000008191	blue
ENSRNOG00000008210	blue
ENSRNOG00000008218	blue
ENSRNOG00000008226	blue
ENSRNOG00000008256	blue
ENSRNOG00000008365	blue
ENSRNOG00000008373	blue
ENSRNOG00000008378	blue
ENSRNOG00000008399	blue
ENSRNOG00000008424	blue
ENSRNOG00000008456	blue
ENSRNOG00000008480	blue
ENSRNOG00000008513	blue
ENSRNOG00000008521	blue
ENSRNOG00000008536	blue
ENSRNOG00000008560	blue
ENSRNOG00000008577	blue
ENSRNOG00000008597	blue
ENSRNOG00000008600	blue
ENSRNOG00000008611	blue
ENSRNOG00000008619	blue
ENSRNOG00000008648	blue
ENSRNOG00000008672	blue
ENSRNOG00000008703	blue
ENSRNOG00000008706	blue
ENSRNOG00000008728	blue
ENSRNOG00000008733	blue
ENSRNOG00000008748	blue
ENSRNOG00000008757	blue
ENSRNOG00000008764	blue
ENSRNOG00000008786	blue
ENSRNOG00000008790	blue
ENSRNOG00000008794	blue
ENSRNOG00000008798	blue
ENSRNOG00000008812	blue
ENSRNOG00000008815	blue
ENSRNOG00000008897	blue
ENSRNOG00000008907	blue
ENSRNOG00000008987	blue
ENSRNOG00000009000	blue
ENSRNOG00000009028	blue
ENSRNOG00000009069	blue
ENSRNOG00000009076	blue
ENSRNOG00000009080	blue
ENSRNOG00000009085	blue
ENSRNOG00000009097	blue
ENSRNOG00000009104	blue
ENSRNOG00000009113	blue
ENSRNOG00000009116	blue
ENSRNOG00000009149	blue
ENSRNOG00000009156	blue
ENSRNOG00000009163	blue
ENSRNOG00000009198	blue
ENSRNOG00000009207	blue
ENSRNOG00000009219	blue
ENSRNOG00000009264	blue
ENSRNOG00000009271	blue
ENSRNOG00000009309	blue
ENSRNOG00000009350	blue
ENSRNOG00000009358	blue
ENSRNOG00000009360	blue
ENSRNOG00000009370	blue
ENSRNOG00000009382	blue
ENSRNOG00000009449	blue
ENSRNOG00000009451	blue
ENSRNOG00000009473	blue
ENSRNOG00000009495	blue
ENSRNOG00000009506	blue
ENSRNOG00000009515	blue
ENSRNOG00000009519	blue
ENSRNOG00000009531	blue
ENSRNOG00000009539	blue
ENSRNOG00000009566	blue
ENSRNOG00000009568	blue
ENSRNOG00000009588	blue
ENSRNOG00000009617	blue
ENSRNOG00000009630	blue
ENSRNOG00000009640	blue
ENSRNOG00000009642	blue
ENSRNOG00000009658	blue
ENSRNOG00000009660	blue
ENSRNOG00000009673	blue
ENSRNOG00000009681	blue
ENSRNOG00000009691	blue
ENSRNOG00000009713	blue
ENSRNOG00000009716	blue
ENSRNOG00000009719	blue
ENSRNOG00000009724	blue
ENSRNOG00000009749	blue
ENSRNOG00000009768	blue
ENSRNOG00000009802	blue
ENSRNOG00000009836	blue
ENSRNOG00000009851	blue
ENSRNOG00000009862	blue
ENSRNOG00000009863	blue
ENSRNOG00000009872	blue
ENSRNOG00000009946	blue
ENSRNOG00000009972	blue
ENSRNOG00000010002	blue
ENSRNOG00000010029	blue
ENSRNOG00000010037	blue
ENSRNOG00000010048	blue
ENSRNOG00000010067	blue
ENSRNOG00000010077	blue
ENSRNOG00000010141	blue
ENSRNOG00000010158	blue
ENSRNOG00000010164	blue
ENSRNOG00000010174	blue
ENSRNOG00000010214	blue
ENSRNOG00000010258	blue
ENSRNOG00000010311	blue
ENSRNOG00000010330	blue
ENSRNOG00000010342	blue
ENSRNOG00000010365	blue
ENSRNOG00000010386	blue
ENSRNOG00000010409	blue
ENSRNOG00000010415	blue
ENSRNOG00000010417	blue
ENSRNOG00000010421	blue
ENSRNOG00000010448	blue
ENSRNOG00000010477	blue
ENSRNOG00000010488	blue
ENSRNOG00000010489	blue
ENSRNOG00000010492	blue
ENSRNOG00000010495	blue
ENSRNOG00000010523	blue
ENSRNOG00000010526	blue
ENSRNOG00000010555	blue
ENSRNOG00000010607	blue
ENSRNOG00000010609	blue
ENSRNOG00000010626	blue
ENSRNOG00000010629	blue
ENSRNOG00000010706	blue
ENSRNOG00000010733	blue
ENSRNOG00000010735	blue
ENSRNOG00000010753	blue
ENSRNOG00000010760	blue
ENSRNOG00000010789	blue
ENSRNOG00000010813	blue
ENSRNOG00000010866	blue
ENSRNOG00000010875	blue
ENSRNOG00000010881	blue
ENSRNOG00000010882	blue
ENSRNOG00000010887	blue
ENSRNOG00000010912	blue
ENSRNOG00000010915	blue
ENSRNOG00000010922	blue
ENSRNOG00000010940	blue
ENSRNOG00000011016	blue
ENSRNOG00000011057	blue
ENSRNOG00000011070	blue
ENSRNOG00000011140	blue
ENSRNOG00000011199	blue
ENSRNOG00000011202	blue
ENSRNOG00000011226	blue
ENSRNOG00000011260	blue
ENSRNOG00000011262	blue
ENSRNOG00000011283	blue
ENSRNOG00000011329	blue
ENSRNOG00000011352	blue
ENSRNOG00000011417	blue
ENSRNOG00000011421	blue
ENSRNOG00000011445	blue
ENSRNOG00000011463	blue
ENSRNOG00000011476	blue
ENSRNOG00000011478	blue
ENSRNOG00000011523	blue
ENSRNOG00000011526	blue
ENSRNOG00000011543	blue
ENSRNOG00000011552	blue
ENSRNOG00000011553	blue
ENSRNOG00000011573	blue
ENSRNOG00000011588	blue
ENSRNOG00000011593	blue
ENSRNOG00000011621	blue
ENSRNOG00000011622	blue
ENSRNOG00000011632	blue
ENSRNOG00000011667	blue
ENSRNOG00000011715	blue
ENSRNOG00000011763	blue
ENSRNOG00000011803	blue
ENSRNOG00000011830	blue
ENSRNOG00000011852	blue
ENSRNOG00000011871	blue
ENSRNOG00000011881	blue
ENSRNOG00000011885	blue
ENSRNOG00000011908	blue
ENSRNOG00000011914	blue
ENSRNOG00000011918	blue
ENSRNOG00000011931	blue
ENSRNOG00000011937	blue
ENSRNOG00000011954	blue
ENSRNOG00000011964	blue
ENSRNOG00000011967	blue
ENSRNOG00000011981	blue
ENSRNOG00000012016	blue
ENSRNOG00000012020	blue
ENSRNOG00000012087	blue
ENSRNOG00000012151	blue
ENSRNOG00000012164	blue
ENSRNOG00000012175	blue
ENSRNOG00000012192	blue
ENSRNOG00000012227	blue
ENSRNOG00000012240	blue
ENSRNOG00000012247	blue
ENSRNOG00000012258	blue
ENSRNOG00000012262	blue
ENSRNOG00000012273	blue
ENSRNOG00000012284	blue
ENSRNOG00000012297	blue
ENSRNOG00000012329	blue
ENSRNOG00000012348	blue
ENSRNOG00000012362	blue
ENSRNOG00000012477	blue
ENSRNOG00000012512	blue
ENSRNOG00000012514	blue
ENSRNOG00000012557	blue
ENSRNOG00000012564	blue
ENSRNOG00000012576	blue
ENSRNOG00000012586	blue
ENSRNOG00000012641	blue
ENSRNOG00000012705	blue
ENSRNOG00000012724	blue
ENSRNOG00000012736	blue
ENSRNOG00000012748	blue
ENSRNOG00000012764	blue
ENSRNOG00000012782	blue
ENSRNOG00000012808	blue
ENSRNOG00000012812	blue
ENSRNOG00000012840	blue
ENSRNOG00000012864	blue
ENSRNOG00000012868	blue
ENSRNOG00000012954	blue
ENSRNOG00000012960	blue
ENSRNOG00000013039	blue
ENSRNOG00000013076	blue
ENSRNOG00000013111	blue
ENSRNOG00000013148	blue
ENSRNOG00000013177	blue
ENSRNOG00000013186	blue
ENSRNOG00000013218	blue
ENSRNOG00000013228	blue
ENSRNOG00000013229	blue
ENSRNOG00000013251	blue
ENSRNOG00000013254	blue
ENSRNOG00000013320	blue
ENSRNOG00000013321	blue
ENSRNOG00000013322	blue
ENSRNOG00000013323	blue
ENSRNOG00000013343	blue
ENSRNOG00000013383	blue
ENSRNOG00000013387	blue
ENSRNOG00000013391	blue
ENSRNOG00000013399	blue
ENSRNOG00000013438	blue
ENSRNOG00000013492	blue
ENSRNOG00000013498	blue
ENSRNOG00000013502	blue
ENSRNOG00000013506	blue
ENSRNOG00000013536	blue
ENSRNOG00000013552	blue
ENSRNOG00000013591	blue
ENSRNOG00000013642	blue
ENSRNOG00000013647	blue
ENSRNOG00000013656	blue
ENSRNOG00000013674	blue
ENSRNOG00000013679	blue
ENSRNOG00000013689	blue
ENSRNOG00000013807	blue
ENSRNOG00000013825	blue
ENSRNOG00000013902	blue
ENSRNOG00000013907	blue
ENSRNOG00000013919	blue
ENSRNOG00000013946	blue
ENSRNOG00000013947	blue
ENSRNOG00000013971	blue
ENSRNOG00000013981	blue
ENSRNOG00000014013	blue
ENSRNOG00000014021	blue
ENSRNOG00000014025	blue
ENSRNOG00000014030	blue
ENSRNOG00000014035	blue
ENSRNOG00000014093	blue
ENSRNOG00000014097	blue
ENSRNOG00000014128	blue
ENSRNOG00000014132	blue
ENSRNOG00000014154	blue
ENSRNOG00000014170	blue
ENSRNOG00000014218	blue
ENSRNOG00000014251	blue
ENSRNOG00000014253	blue
ENSRNOG00000014291	blue
ENSRNOG00000014328	blue
ENSRNOG00000014371	blue
ENSRNOG00000014414	blue
ENSRNOG00000014419	blue
ENSRNOG00000014452	blue
ENSRNOG00000014454	blue
ENSRNOG00000014476	blue
ENSRNOG00000014503	blue
ENSRNOG00000014516	blue
ENSRNOG00000014562	blue
ENSRNOG00000014564	blue
ENSRNOG00000014568	blue
ENSRNOG00000014573	blue
ENSRNOG00000014624	blue
ENSRNOG00000014633	blue
ENSRNOG00000014634	blue
ENSRNOG00000014647	blue
ENSRNOG00000014654	blue
ENSRNOG00000014658	blue
ENSRNOG00000014659	blue
ENSRNOG00000014661	blue
ENSRNOG00000014690	blue
ENSRNOG00000014712	blue
ENSRNOG00000014742	blue
ENSRNOG00000014746	blue
ENSRNOG00000014753	blue
ENSRNOG00000014766	blue
ENSRNOG00000014798	blue
ENSRNOG00000014806	blue
ENSRNOG00000014846	blue
ENSRNOG00000014851	blue
ENSRNOG00000014857	blue
ENSRNOG00000014925	blue
ENSRNOG00000014935	blue
ENSRNOG00000014973	blue
ENSRNOG00000015026	blue
ENSRNOG00000015052	blue
ENSRNOG00000015055	blue
ENSRNOG00000015076	blue
ENSRNOG00000015093	blue
ENSRNOG00000015157	blue
ENSRNOG00000015187	blue
ENSRNOG00000015191	blue
ENSRNOG00000015195	blue
ENSRNOG00000015212	blue
ENSRNOG00000015220	blue
ENSRNOG00000015271	blue
ENSRNOG00000015290	blue
ENSRNOG00000015339	blue
ENSRNOG00000015380	blue
ENSRNOG00000015397	blue
ENSRNOG00000015423	blue
ENSRNOG00000015442	blue
ENSRNOG00000015445	blue
ENSRNOG00000015447	blue
ENSRNOG00000015458	blue
ENSRNOG00000015474	blue
ENSRNOG00000015495	blue
ENSRNOG00000015496	blue
ENSRNOG00000015544	blue
ENSRNOG00000015582	blue
ENSRNOG00000015583	blue
ENSRNOG00000015678	blue
ENSRNOG00000015733	blue
ENSRNOG00000015735	blue
ENSRNOG00000015753	blue
ENSRNOG00000015835	blue
ENSRNOG00000015860	blue
ENSRNOG00000015971	blue
ENSRNOG00000015989	blue
ENSRNOG00000016054	blue
ENSRNOG00000016088	blue
ENSRNOG00000016121	blue
ENSRNOG00000016122	blue
ENSRNOG00000016128	blue
ENSRNOG00000016137	blue
ENSRNOG00000016149	blue
ENSRNOG00000016152	blue
ENSRNOG00000016182	blue
ENSRNOG00000016193	blue
ENSRNOG00000016199	blue
ENSRNOG00000016203	blue
ENSRNOG00000016204	blue
ENSRNOG00000016207	blue
ENSRNOG00000016208	blue
ENSRNOG00000016213	blue
ENSRNOG00000016214	blue
ENSRNOG00000016229	blue
ENSRNOG00000016244	blue
ENSRNOG00000016271	blue
ENSRNOG00000016274	blue
ENSRNOG00000016292	blue
ENSRNOG00000016313	blue
ENSRNOG00000016327	blue
ENSRNOG00000016338	blue
ENSRNOG00000016446	blue
ENSRNOG00000016452	blue
ENSRNOG00000016454	blue
ENSRNOG00000016459	blue
ENSRNOG00000016467	blue
ENSRNOG00000016516	blue
ENSRNOG00000016532	blue
ENSRNOG00000016574	blue
ENSRNOG00000016589	blue
ENSRNOG00000016597	blue
ENSRNOG00000016610	blue
ENSRNOG00000016665	blue
ENSRNOG00000016684	blue
ENSRNOG00000016773	blue
ENSRNOG00000016778	blue
ENSRNOG00000016795	blue
ENSRNOG00000016849	blue
ENSRNOG00000016855	blue
ENSRNOG00000016877	blue
ENSRNOG00000016905	blue
ENSRNOG00000016919	blue
ENSRNOG00000016920	blue
ENSRNOG00000016924	blue
ENSRNOG00000016932	blue
ENSRNOG00000016935	blue
ENSRNOG00000016949	blue
ENSRNOG00000016973	blue
ENSRNOG00000016974	blue
ENSRNOG00000016977	blue
ENSRNOG00000016991	blue
ENSRNOG00000017002	blue
ENSRNOG00000017023	blue
ENSRNOG00000017045	blue
ENSRNOG00000017047	blue
ENSRNOG00000017052	blue
ENSRNOG00000017069	blue
ENSRNOG00000017071	blue
ENSRNOG00000017093	blue
ENSRNOG00000017136	blue
ENSRNOG00000017137	blue
ENSRNOG00000017146	blue
ENSRNOG00000017149	blue
ENSRNOG00000017188	blue
ENSRNOG00000017193	blue
ENSRNOG00000017194	blue
ENSRNOG00000017227	blue
ENSRNOG00000017233	blue
ENSRNOG00000017235	blue
ENSRNOG00000017258	blue
ENSRNOG00000017265	blue
ENSRNOG00000017272	blue
ENSRNOG00000017286	blue
ENSRNOG00000017299	blue
ENSRNOG00000017306	blue
ENSRNOG00000017321	blue
ENSRNOG00000017372	blue
ENSRNOG00000017422	blue
ENSRNOG00000017448	blue
ENSRNOG00000017463	blue
ENSRNOG00000017467	blue
ENSRNOG00000017496	blue
ENSRNOG00000017500	blue
ENSRNOG00000017538	blue
ENSRNOG00000017575	blue
ENSRNOG00000017597	blue
ENSRNOG00000017601	blue
ENSRNOG00000017621	blue
ENSRNOG00000017642	blue
ENSRNOG00000017671	blue
ENSRNOG00000017676	blue
ENSRNOG00000017679	blue
ENSRNOG00000017708	blue
ENSRNOG00000017725	blue
ENSRNOG00000017728	blue
ENSRNOG00000017731	blue
ENSRNOG00000017745	blue
ENSRNOG00000017752	blue
ENSRNOG00000017759	blue
ENSRNOG00000017829	blue
ENSRNOG00000017837	blue
ENSRNOG00000017839	blue
ENSRNOG00000017916	blue
ENSRNOG00000017918	blue
ENSRNOG00000017952	blue
ENSRNOG00000017965	blue
ENSRNOG00000017990	blue
ENSRNOG00000018021	blue
ENSRNOG00000018039	blue
ENSRNOG00000018047	blue
ENSRNOG00000018048	blue
ENSRNOG00000018052	blue
ENSRNOG00000018057	blue
ENSRNOG00000018091	blue
ENSRNOG00000018137	blue
ENSRNOG00000018144	blue
ENSRNOG00000018145	blue
ENSRNOG00000018168	blue
ENSRNOG00000018181	blue
ENSRNOG00000018207	blue
ENSRNOG00000018220	blue
ENSRNOG00000018226	blue
ENSRNOG00000018229	blue
ENSRNOG00000018255	blue
ENSRNOG00000018267	blue
ENSRNOG00000018288	blue
ENSRNOG00000018337	blue
ENSRNOG00000018390	blue
ENSRNOG00000018396	blue
ENSRNOG00000018403	blue
ENSRNOG00000018410	blue
ENSRNOG00000018425	blue
ENSRNOG00000018433	blue
ENSRNOG00000018468	blue
ENSRNOG00000018520	blue
ENSRNOG00000018554	blue
ENSRNOG00000018557	blue
ENSRNOG00000018561	blue
ENSRNOG00000018566	blue
ENSRNOG00000018568	blue
ENSRNOG00000018591	blue
ENSRNOG00000018593	blue
ENSRNOG00000018603	blue
ENSRNOG00000018646	blue
ENSRNOG00000018648	blue
ENSRNOG00000018649	blue
ENSRNOG00000018676	blue
ENSRNOG00000018686	blue
ENSRNOG00000018691	blue
ENSRNOG00000018698	blue
ENSRNOG00000018704	blue
ENSRNOG00000018723	blue
ENSRNOG00000018747	blue
ENSRNOG00000018762	blue
ENSRNOG00000018766	blue
ENSRNOG00000018781	blue
ENSRNOG00000018788	blue
ENSRNOG00000018801	blue
ENSRNOG00000018812	blue
ENSRNOG00000018823	blue
ENSRNOG00000018838	blue
ENSRNOG00000018877	blue
ENSRNOG00000018878	blue
ENSRNOG00000018920	blue
ENSRNOG00000018935	blue
ENSRNOG00000018937	blue
ENSRNOG00000018975	blue
ENSRNOG00000018977	blue
ENSRNOG00000018982	blue
ENSRNOG00000018991	blue
ENSRNOG00000019023	blue
ENSRNOG00000019027	blue
ENSRNOG00000019031	blue
ENSRNOG00000019048	blue
ENSRNOG00000019065	blue
ENSRNOG00000019077	blue
ENSRNOG00000019138	blue
ENSRNOG00000019177	blue
ENSRNOG00000019207	blue
ENSRNOG00000019208	blue
ENSRNOG00000019219	blue
ENSRNOG00000019240	blue
ENSRNOG00000019308	blue
ENSRNOG00000019310	blue
ENSRNOG00000019326	blue
ENSRNOG00000019349	blue
ENSRNOG00000019350	blue
ENSRNOG00000019363	blue
ENSRNOG00000019381	blue
ENSRNOG00000019414	blue
ENSRNOG00000019418	blue
ENSRNOG00000019433	blue
ENSRNOG00000019450	blue
ENSRNOG00000019465	blue
ENSRNOG00000019482	blue
ENSRNOG00000019485	blue
ENSRNOG00000019519	blue
ENSRNOG00000019528	blue
ENSRNOG00000019533	blue
ENSRNOG00000019553	blue
ENSRNOG00000019559	blue
ENSRNOG00000019560	blue
ENSRNOG00000019570	blue
ENSRNOG00000019573	blue
ENSRNOG00000019584	blue
ENSRNOG00000019598	blue
ENSRNOG00000019620	blue
ENSRNOG00000019623	blue
ENSRNOG00000019692	blue
ENSRNOG00000019698	blue
ENSRNOG00000019701	blue
ENSRNOG00000019702	blue
ENSRNOG00000019704	blue
ENSRNOG00000019713	blue
ENSRNOG00000019744	blue
ENSRNOG00000019746	blue
ENSRNOG00000019749	blue
ENSRNOG00000019752	blue
ENSRNOG00000019760	blue
ENSRNOG00000019785	blue
ENSRNOG00000019798	blue
ENSRNOG00000019824	blue
ENSRNOG00000019843	blue
ENSRNOG00000019873	blue
ENSRNOG00000019891	blue
ENSRNOG00000019933	blue
ENSRNOG00000019959	blue
ENSRNOG00000019968	blue
ENSRNOG00000019986	blue
ENSRNOG00000019996	blue
ENSRNOG00000019999	blue
ENSRNOG00000020056	blue
ENSRNOG00000020081	blue
ENSRNOG00000020134	blue
ENSRNOG00000020140	blue
ENSRNOG00000020175	blue
ENSRNOG00000020188	blue
ENSRNOG00000020225	blue
ENSRNOG00000020239	blue
ENSRNOG00000020247	blue
ENSRNOG00000020248	blue
ENSRNOG00000020263	blue
ENSRNOG00000020280	blue
ENSRNOG00000020288	blue
ENSRNOG00000020299	blue
ENSRNOG00000020300	blue
ENSRNOG00000020315	blue
ENSRNOG00000020345	blue
ENSRNOG00000020346	blue
ENSRNOG00000020363	blue
ENSRNOG00000020373	blue
ENSRNOG00000020379	blue
ENSRNOG00000020392	blue
ENSRNOG00000020394	blue
ENSRNOG00000020407	blue
ENSRNOG00000020417	blue
ENSRNOG00000020435	blue
ENSRNOG00000020452	blue
ENSRNOG00000020457	blue
ENSRNOG00000020486	blue
ENSRNOG00000020489	blue
ENSRNOG00000020497	blue
ENSRNOG00000020518	blue
ENSRNOG00000020527	blue
ENSRNOG00000020531	blue
ENSRNOG00000020533	blue
ENSRNOG00000020541	blue
ENSRNOG00000020551	blue
ENSRNOG00000020554	blue
ENSRNOG00000020567	blue
ENSRNOG00000020577	blue
ENSRNOG00000020580	blue
ENSRNOG00000020596	blue
ENSRNOG00000020621	blue
ENSRNOG00000020626	blue
ENSRNOG00000020659	blue
ENSRNOG00000020688	blue
ENSRNOG00000020696	blue
ENSRNOG00000020698	blue
ENSRNOG00000020703	blue
ENSRNOG00000020710	blue
ENSRNOG00000020742	blue
ENSRNOG00000020743	blue
ENSRNOG00000020748	blue
ENSRNOG00000020751	blue
ENSRNOG00000020763	blue
ENSRNOG00000020770	blue
ENSRNOG00000020778	blue
ENSRNOG00000020791	blue
ENSRNOG00000020833	blue
ENSRNOG00000020881	blue
ENSRNOG00000020889	blue
ENSRNOG00000020897	blue
ENSRNOG00000020904	blue
ENSRNOG00000020922	blue
ENSRNOG00000020970	blue
ENSRNOG00000020975	blue
ENSRNOG00000020985	blue
ENSRNOG00000021005	blue
ENSRNOG00000021041	blue
ENSRNOG00000021054	blue
ENSRNOG00000021063	blue
ENSRNOG00000021081	blue
ENSRNOG00000021090	blue
ENSRNOG00000021096	blue
ENSRNOG00000021106	blue
ENSRNOG00000021110	blue
ENSRNOG00000021130	blue
ENSRNOG00000021173	blue
ENSRNOG00000021175	blue
ENSRNOG00000021181	blue
ENSRNOG00000021209	blue
ENSRNOG00000021221	blue
ENSRNOG00000021223	blue
ENSRNOG00000021261	blue
ENSRNOG00000021264	blue
ENSRNOG00000021302	blue
ENSRNOG00000021359	blue
ENSRNOG00000021403	blue
ENSRNOG00000021433	blue
ENSRNOG00000021438	blue
ENSRNOG00000021463	blue
ENSRNOG00000021548	blue
ENSRNOG00000021660	blue
ENSRNOG00000021669	blue
ENSRNOG00000021685	blue
ENSRNOG00000021688	blue
ENSRNOG00000021691	blue
ENSRNOG00000021693	blue
ENSRNOG00000021702	blue
ENSRNOG00000021713	blue
ENSRNOG00000021725	blue
ENSRNOG00000021732	blue
ENSRNOG00000021735	blue
ENSRNOG00000021808	blue
ENSRNOG00000021823	blue
ENSRNOG00000021903	blue
ENSRNOG00000021945	blue
ENSRNOG00000021962	blue
ENSRNOG00000021984	blue
ENSRNOG00000021986	blue
ENSRNOG00000022014	blue
ENSRNOG00000022116	blue
ENSRNOG00000022141	blue
ENSRNOG00000022143	blue
ENSRNOG00000022173	blue
ENSRNOG00000022182	blue
ENSRNOG00000022232	blue
ENSRNOG00000022303	blue
ENSRNOG00000022312	blue
ENSRNOG00000022358	blue
ENSRNOG00000022417	blue
ENSRNOG00000022421	blue
ENSRNOG00000022432	blue
ENSRNOG00000022455	blue
ENSRNOG00000022485	blue
ENSRNOG00000022502	blue
ENSRNOG00000022507	blue
ENSRNOG00000022514	blue
ENSRNOG00000022607	blue
ENSRNOG00000022619	blue
ENSRNOG00000022622	blue
ENSRNOG00000022623	blue
ENSRNOG00000022702	blue
ENSRNOG00000022717	blue
ENSRNOG00000022741	blue
ENSRNOG00000022742	blue
ENSRNOG00000022748	blue
ENSRNOG00000022804	blue
ENSRNOG00000022896	blue
ENSRNOG00000022934	blue
ENSRNOG00000023079	blue
ENSRNOG00000023085	blue
ENSRNOG00000023086	blue
ENSRNOG00000023100	blue
ENSRNOG00000023150	blue
ENSRNOG00000023152	blue
ENSRNOG00000023197	blue
ENSRNOG00000023233	blue
ENSRNOG00000023338	blue
ENSRNOG00000023373	blue
ENSRNOG00000023386	blue
ENSRNOG00000023393	blue
ENSRNOG00000023496	blue
ENSRNOG00000023521	blue
ENSRNOG00000023589	blue
ENSRNOG00000023639	blue
ENSRNOG00000023650	blue
ENSRNOG00000023668	blue
ENSRNOG00000023746	blue
ENSRNOG00000023786	blue
ENSRNOG00000023807	blue
ENSRNOG00000023899	blue
ENSRNOG00000023935	blue
ENSRNOG00000024036	blue
ENSRNOG00000024040	blue
ENSRNOG00000024065	blue
ENSRNOG00000024066	blue
ENSRNOG00000024128	blue
ENSRNOG00000024178	blue
ENSRNOG00000024213	blue
ENSRNOG00000024264	blue
ENSRNOG00000024349	blue
ENSRNOG00000024363	blue
ENSRNOG00000024452	blue
ENSRNOG00000024461	blue
ENSRNOG00000024470	blue
ENSRNOG00000024525	blue
ENSRNOG00000024625	blue
ENSRNOG00000024629	blue
ENSRNOG00000024647	blue
ENSRNOG00000024801	blue
ENSRNOG00000024839	blue
ENSRNOG00000024849	blue
ENSRNOG00000024904	blue
ENSRNOG00000024953	blue
ENSRNOG00000024954	blue
ENSRNOG00000024975	blue
ENSRNOG00000025040	blue
ENSRNOG00000025059	blue
ENSRNOG00000025071	blue
ENSRNOG00000025142	blue
ENSRNOG00000025143	blue
ENSRNOG00000025181	blue
ENSRNOG00000025235	blue
ENSRNOG00000025502	blue
ENSRNOG00000025518	blue
ENSRNOG00000025570	blue
ENSRNOG00000025580	blue
ENSRNOG00000025592	blue
ENSRNOG00000025676	blue
ENSRNOG00000025757	blue
ENSRNOG00000025806	blue
ENSRNOG00000025815	blue
ENSRNOG00000025823	blue
ENSRNOG00000025832	blue
ENSRNOG00000025890	blue
ENSRNOG00000025892	blue
ENSRNOG00000025923	blue
ENSRNOG00000025997	blue
ENSRNOG00000026005	blue
ENSRNOG00000026048	blue
ENSRNOG00000026050	blue
ENSRNOG00000026080	blue
ENSRNOG00000026086	blue
ENSRNOG00000026108	blue
ENSRNOG00000026114	blue
ENSRNOG00000026162	blue
ENSRNOG00000026176	blue
ENSRNOG00000026203	blue
ENSRNOG00000026211	blue
ENSRNOG00000026212	blue
ENSRNOG00000026243	blue
ENSRNOG00000026508	blue
ENSRNOG00000026569	blue
ENSRNOG00000026589	blue
ENSRNOG00000026610	blue
ENSRNOG00000026643	blue
ENSRNOG00000026799	blue
ENSRNOG00000026807	blue
ENSRNOG00000026900	blue
ENSRNOG00000027091	blue
ENSRNOG00000027098	blue
ENSRNOG00000027099	blue
ENSRNOG00000027126	blue
ENSRNOG00000027136	blue
ENSRNOG00000027157	blue
ENSRNOG00000027171	blue
ENSRNOG00000027204	blue
ENSRNOG00000027234	blue
ENSRNOG00000027264	blue
ENSRNOG00000027282	blue
ENSRNOG00000027300	blue
ENSRNOG00000027365	blue
ENSRNOG00000027434	blue
ENSRNOG00000027455	blue
ENSRNOG00000027459	blue
ENSRNOG00000027658	blue
ENSRNOG00000027690	blue
ENSRNOG00000027767	blue
ENSRNOG00000027871	blue
ENSRNOG00000027891	blue
ENSRNOG00000027972	blue
ENSRNOG00000028021	blue
ENSRNOG00000028062	blue
ENSRNOG00000028063	blue
ENSRNOG00000028082	blue
ENSRNOG00000028100	blue
ENSRNOG00000028103	blue
ENSRNOG00000028149	blue
ENSRNOG00000028247	blue
ENSRNOG00000028254	blue
ENSRNOG00000028292	blue
ENSRNOG00000028344	blue
ENSRNOG00000028411	blue
ENSRNOG00000028448	blue
ENSRNOG00000028493	blue
ENSRNOG00000028517	blue
ENSRNOG00000028580	blue
ENSRNOG00000028628	blue
ENSRNOG00000028743	blue
ENSRNOG00000028837	blue
ENSRNOG00000028892	blue
ENSRNOG00000028904	blue
ENSRNOG00000028930	blue
ENSRNOG00000028946	blue
ENSRNOG00000029146	blue
ENSRNOG00000029267	blue
ENSRNOG00000029304	blue
ENSRNOG00000029333	blue
ENSRNOG00000029394	blue
ENSRNOG00000029441	blue
ENSRNOG00000029490	blue
ENSRNOG00000029549	blue
ENSRNOG00000029570	blue
ENSRNOG00000029627	blue
ENSRNOG00000029651	blue
ENSRNOG00000029726	blue
ENSRNOG00000029738	blue
ENSRNOG00000029799	blue
ENSRNOG00000029971	blue
ENSRNOG00000030055	blue
ENSRNOG00000030106	blue
ENSRNOG00000030124	blue
ENSRNOG00000030126	blue
ENSRNOG00000030174	blue
ENSRNOG00000030224	blue
ENSRNOG00000030264	blue
ENSRNOG00000030345	blue
ENSRNOG00000030351	blue
ENSRNOG00000030355	blue
ENSRNOG00000030408	blue
ENSRNOG00000030452	blue
ENSRNOG00000030515	blue
ENSRNOG00000030547	blue
ENSRNOG00000030579	blue
ENSRNOG00000030596	blue
ENSRNOG00000030633	blue
ENSRNOG00000030674	blue
ENSRNOG00000030750	blue
ENSRNOG00000030830	blue
ENSRNOG00000030925	blue
ENSRNOG00000030983	blue
ENSRNOG00000031129	blue
ENSRNOG00000031135	blue
ENSRNOG00000031136	blue
ENSRNOG00000031173	blue
ENSRNOG00000031213	blue
ENSRNOG00000031335	blue
ENSRNOG00000031368	blue
ENSRNOG00000031387	blue
ENSRNOG00000031398	blue
ENSRNOG00000031406	blue
ENSRNOG00000031453	blue
ENSRNOG00000031459	blue
ENSRNOG00000031523	blue
ENSRNOG00000031721	blue
ENSRNOG00000031731	blue
ENSRNOG00000031778	blue
ENSRNOG00000031816	blue
ENSRNOG00000032034	blue
ENSRNOG00000032204	blue
ENSRNOG00000032327	blue
ENSRNOG00000032350	blue
ENSRNOG00000032391	blue
ENSRNOG00000032395	blue
ENSRNOG00000032463	blue
ENSRNOG00000032522	blue
ENSRNOG00000032659	blue
ENSRNOG00000032705	blue
ENSRNOG00000032828	blue
ENSRNOG00000033015	blue
ENSRNOG00000033057	blue
ENSRNOG00000033058	blue
ENSRNOG00000033100	blue
ENSRNOG00000033206	blue
ENSRNOG00000033274	blue
ENSRNOG00000033402	blue
ENSRNOG00000033445	blue
ENSRNOG00000033579	blue
ENSRNOG00000033593	blue
ENSRNOG00000033624	blue
ENSRNOG00000033639	blue
ENSRNOG00000033688	blue
ENSRNOG00000033835	blue
ENSRNOG00000033863	blue
ENSRNOG00000033979	blue
ENSRNOG00000034075	blue
ENSRNOG00000034107	blue
ENSRNOG00000034174	blue
ENSRNOG00000034287	blue
ENSRNOG00000035476	blue
ENSRNOG00000035620	blue
ENSRNOG00000035633	blue
ENSRNOG00000035636	blue
ENSRNOG00000035643	blue
ENSRNOG00000036241	blue
ENSRNOG00000036301	blue
ENSRNOG00000036471	blue
ENSRNOG00000036683	blue
ENSRNOG00000036696	blue
ENSRNOG00000036698	blue
ENSRNOG00000036794	blue
ENSRNOG00000036798	blue
ENSRNOG00000036813	blue
ENSRNOG00000036814	blue
ENSRNOG00000036816	blue
ENSRNOG00000036841	blue
ENSRNOG00000036910	blue
ENSRNOG00000036934	blue
ENSRNOG00000037146	blue
ENSRNOG00000037204	blue
ENSRNOG00000037368	blue
ENSRNOG00000037446	blue
ENSRNOG00000037478	blue
ENSRNOG00000037483	blue
ENSRNOG00000037508	blue
ENSRNOG00000037562	blue
ENSRNOG00000037595	blue
ENSRNOG00000037690	blue
ENSRNOG00000037720	blue
ENSRNOG00000037793	blue
ENSRNOG00000038066	blue
ENSRNOG00000038166	blue
ENSRNOG00000038176	blue
ENSRNOG00000038328	blue
ENSRNOG00000038347	blue
ENSRNOG00000038735	blue
ENSRNOG00000038744	blue
ENSRNOG00000038883	blue
ENSRNOG00000039200	blue
ENSRNOG00000039339	blue
ENSRNOG00000039388	blue
ENSRNOG00000039417	blue
ENSRNOG00000039473	blue
ENSRNOG00000039476	blue
ENSRNOG00000039560	blue
ENSRNOG00000039576	blue
ENSRNOG00000039754	blue
ENSRNOG00000039837	blue
ENSRNOG00000039871	blue
ENSRNOG00000040005	blue
ENSRNOG00000040333	blue
ENSRNOG00000041989	blue
ENSRNOG00000042068	blue
ENSRNOG00000042258	blue
ENSRNOG00000042271	blue
ENSRNOG00000042389	blue
ENSRNOG00000042467	blue
ENSRNOG00000042482	blue
ENSRNOG00000042560	blue
ENSRNOG00000042561	blue
ENSRNOG00000042667	blue
ENSRNOG00000042682	blue
ENSRNOG00000042702	blue
ENSRNOG00000042728	blue
ENSRNOG00000042740	blue
ENSRNOG00000042825	blue
ENSRNOG00000042855	blue
ENSRNOG00000042961	blue
ENSRNOG00000042978	blue
ENSRNOG00000043053	blue
ENSRNOG00000043060	blue
ENSRNOG00000043077	blue
ENSRNOG00000043143	blue
ENSRNOG00000043197	blue
ENSRNOG00000043204	blue
ENSRNOG00000043233	blue
ENSRNOG00000043350	blue
ENSRNOG00000043381	blue
ENSRNOG00000045554	blue
ENSRNOG00000045569	blue
ENSRNOG00000045570	blue
ENSRNOG00000045580	blue
ENSRNOG00000045595	blue
ENSRNOG00000045615	blue
ENSRNOG00000045638	blue
ENSRNOG00000045749	blue
ENSRNOG00000045765	blue
ENSRNOG00000045821	blue
ENSRNOG00000045931	blue
ENSRNOG00000046062	blue
ENSRNOG00000046143	blue
ENSRNOG00000046147	blue
ENSRNOG00000046176	blue
ENSRNOG00000046204	blue
ENSRNOG00000046207	blue
ENSRNOG00000046222	blue
ENSRNOG00000046227	blue
ENSRNOG00000046245	blue
ENSRNOG00000046264	blue
ENSRNOG00000046280	blue
ENSRNOG00000046295	blue
ENSRNOG00000046308	blue
ENSRNOG00000046313	blue
ENSRNOG00000046330	blue
ENSRNOG00000046345	blue
ENSRNOG00000046353	blue
ENSRNOG00000046361	blue
ENSRNOG00000046382	blue
ENSRNOG00000046390	blue
ENSRNOG00000046493	blue
ENSRNOG00000046505	blue
ENSRNOG00000046521	blue
ENSRNOG00000046535	blue
ENSRNOG00000046565	blue
ENSRNOG00000046585	blue
ENSRNOG00000046629	blue
ENSRNOG00000046658	blue
ENSRNOG00000046705	blue
ENSRNOG00000046744	blue
ENSRNOG00000046756	blue
ENSRNOG00000046769	blue
ENSRNOG00000046850	blue
ENSRNOG00000046920	blue
ENSRNOG00000046968	blue
ENSRNOG00000046973	blue
ENSRNOG00000046991	blue
ENSRNOG00000046996	blue
ENSRNOG00000047023	blue
ENSRNOG00000047229	blue
ENSRNOG00000047250	blue
ENSRNOG00000047309	blue
ENSRNOG00000047322	blue
ENSRNOG00000047374	blue
ENSRNOG00000047384	blue
ENSRNOG00000047476	blue
ENSRNOG00000047505	blue
ENSRNOG00000047526	blue
ENSRNOG00000047651	blue
ENSRNOG00000047653	blue
ENSRNOG00000047734	blue
ENSRNOG00000047740	blue
ENSRNOG00000048016	blue
ENSRNOG00000048073	blue
ENSRNOG00000048130	blue
ENSRNOG00000048164	blue
ENSRNOG00000048172	blue
ENSRNOG00000048176	blue
ENSRNOG00000048226	blue
ENSRNOG00000048230	blue
ENSRNOG00000048242	blue
ENSRNOG00000048264	blue
ENSRNOG00000048295	blue
ENSRNOG00000048320	blue
ENSRNOG00000048389	blue
ENSRNOG00000048397	blue
ENSRNOG00000048597	blue
ENSRNOG00000048708	blue
ENSRNOG00000048718	blue
ENSRNOG00000048733	blue
ENSRNOG00000048736	blue
ENSRNOG00000048851	blue
ENSRNOG00000048927	blue
ENSRNOG00000048929	blue
ENSRNOG00000048978	blue
ENSRNOG00000049020	blue
ENSRNOG00000049071	blue
ENSRNOG00000049077	blue
ENSRNOG00000049093	blue
ENSRNOG00000049097	blue
ENSRNOG00000049181	blue
ENSRNOG00000049235	blue
ENSRNOG00000049244	blue
ENSRNOG00000049281	blue
ENSRNOG00000049330	blue
ENSRNOG00000049349	blue
ENSRNOG00000049355	blue
ENSRNOG00000049388	blue
ENSRNOG00000049394	blue
ENSRNOG00000049397	blue
ENSRNOG00000049430	blue
ENSRNOG00000049442	blue
ENSRNOG00000049446	blue
ENSRNOG00000049469	blue
ENSRNOG00000049552	blue
ENSRNOG00000049575	blue
ENSRNOG00000049642	blue
ENSRNOG00000049662	blue
ENSRNOG00000049682	blue
ENSRNOG00000049731	blue
ENSRNOG00000049770	blue
ENSRNOG00000049784	blue
ENSRNOG00000049828	blue
ENSRNOG00000049856	blue
ENSRNOG00000049858	blue
ENSRNOG00000049862	blue
ENSRNOG00000049880	blue
ENSRNOG00000049908	blue
ENSRNOG00000049944	blue
ENSRNOG00000049949	blue
ENSRNOG00000049983	blue
ENSRNOG00000050006	blue
ENSRNOG00000050047	blue
ENSRNOG00000050104	blue
ENSRNOG00000050105	blue
ENSRNOG00000050108	blue
ENSRNOG00000050172	blue
ENSRNOG00000050180	blue
ENSRNOG00000050224	blue
ENSRNOG00000050282	blue
ENSRNOG00000050287	blue
ENSRNOG00000050318	blue
ENSRNOG00000050347	blue
ENSRNOG00000050630	blue
ENSRNOG00000050650	blue
ENSRNOG00000050714	blue
ENSRNOG00000050834	blue
ENSRNOG00000050849	blue
ENSRNOG00000050933	blue
[truncated: 15,320 more rows]
